# Supplementary material for: Training Load, Injuries, and Well-Being in Youth Padel Players: A Cross-Sectional Study
Source: Sports (Basel). 2025 Oct 7;13(10):356. doi: 10.3390/sports13100356 (PMC12567576; doi:10.3390/sports13100356)
Supplement: Supplementary file 1 [file sports-13-00356-s001.zip]

Archive with 1 entries (1 files):
- sports-3792576-supplementary.pdf
